# Supplementary material for: Emotional Arousal Impacts Physical Health in Dogs: A Review of Factors Influencing Arousal, with Exemplary Case and Framework
Source: Animals (Basel). 2023 Jan 28;13(3):465. doi: 10.3390/ani13030465 (PMC9913250; doi:10.3390/ani13030465)
Supplement: Supplementary file 1 [file animals-13-00465-s001.zip]

Archive with 2 entries (2 files):
- Video 1.mov
- Video 2.MOV
